# Supplementary material for: Novel potential neuroprotective targets for DengZhanXiXin injection in middle cerebral artery occlusion rats recommended by quantitative proteomics and simulated docking
Source: Front Neurosci. 2025 Jul 7;19:1499214. doi: 10.3389/fnins.2025.1499214 (PMC12277316; doi:10.3389/fnins.2025.1499214)
Supplement: Supplementary file 1 [file Table_1.XLSX]

## Sheet: DZXI-Model7d
Accession_ID	Protein name	Gene_ID	Gene_symbol	DZXI1	DZXI2	DZXI3	DZXI4	Model1	Model2	Model3	Model4	Fold change (DZXI/Model)	P value	P_ajusted
Q6AY56	Tubulin alpha-8 chain	500377	Tuba8	140.9	137.2	133.5	131.9	88.2	91	90.8	89.7	1.51098	6.11254e-07	2.47946e-06
P13233	2',3'-cyclic-nucleotide 3'-phosphodiesterase	25275	Cnp	85.5	86.2	85.6	87.9	114.1	114.4	115	112.5	0.757018	3.0835e-08	5.88949e-07
P12839	Neurofilament medium polypeptide	24588	Nefm	82	82.8	83.2	81	118.2	117.4	117.7	118	0.698069	6.27889e-10	3.99756e-08
G3V874	Erythrocyte membrane protein band 4.1-like 3	116724	Epb41l3	91	83	84.3	82.1	106.8	109.4	117.6	112.9	0.762033	0.000135334	0.000229384
Q07266	Drebrin	81653	Dbn1	114.8	107.6	111.4	113.3	97.7	88.9	98.4	86.1	1.2048	0.00155058	0.0020147
I7EFB0	Myelin basic protein	24547	Mbp	91.9	91.4	94.7	91.8	118.3	117.2	114.5	116.8	0.792202	5.72875e-07	2.47946e-06
P60203	Myelin proteolipid protein	24943	Plp1	88.6	87.9	83.6	74.6	117.5	120.2	126.3	130.2	0.677256	9.14234e-05	0.000166304
P19527	Neurofilament light polypeptide	83613	Nefl	82.7	82.1	80.8	82.8	122.8	123.7	125.4	124	0.66223	1.57937e-09	6.03321e-08
A0A0G2JTW9	Hemoglobin, beta adult major chain	361619	Hbb-b1	80.5	82.4	80	80.2	96.4	98.9	98.5	97.8	0.825077	5.7556e-07	2.47946e-06
F1LRZ7	Neurofilament heavy polypeptide	24587	Nefh	74.8	74.9	75.8	75.4	131.7	130.1	128.8	130.8	0.5771	1.88348e-10	1.79872e-08
A0A0G2K6S9	Myosin-11	24582	Myh11	88.4	88.1	86.2	88.9	105.5	109.1	106.8	107.8	0.819199	9.79853e-07	3.45133e-06
A0A0G2K926	Alpha-1-inhibitor III	297568	LOC297568	68.8	67.5	64.5	65.2	86	84	85	83.7	0.785356	3.61818e-06	9.73342e-06
P63319	Protein kinase C gamma type	24681	Prkcg	126.1	125.7	122.1	124.1	97.5	98.4	98.7	99.3	1.26428	1.92266e-07	1.26631e-06
G3V6M3	Synaptotagmin II	24805	Syt2	68.6	68.8	68.6	68.6	101.7	103.5	102.3	102.3	0.670083	1.37734e-10	1.79872e-08
Q9QYU4	Ketimine reductase mu-crystallin	117024	Crym	124.8	123.9	125.7	124.2	95.8	95.6	94.7	95.5	1.3066	1.07939e-09	5.1541e-08
A0A0G2K654	H1.2 linker histone, cluster member	684681	H1f2	83.3	83	82	84	106.3	108.6	108.4	110.5	0.766021	1.86238e-07	1.26631e-06
P15865	Histone H1.4	201097	H1f4	82.9	82.3	83.1	81	104.5	104.7	104	106.7	0.784234	9.39873e-08	8.97579e-07
P27139	Carbonic anhydrase 2	54231	Car2	87.6	90.1	88.7	88.1	112.9	112.7	112	113.3	0.786205	1.67583e-08	4.57261e-07
P35332	Hippocalcin-like protein 4	50872	Hpcal4	112.5	112.8	113.8	115.3	94.4	92.9	94.3	94.5	1.20819	1.85426e-07	1.26631e-06
Q05683	Glutamate decarboxylase 2	24380	Gad2	88.9	90.7	90	89.4	110.6	108.9	110.2	110.5	0.815538	2.70505e-08	5.74072e-07
A0A0G2K079	Breast carcinoma-amplified sequence 1 homolog	246755	Bcas1	87.1	88.2	89.2	88	110.8	108.3	109.8	109.4	0.804244	6.33988e-08	8.53574e-07
Q9QZA2	Programmed cell death 6-interacting protein	501083	Pdcd6ip	115.3	107.6	116	111.7	95.5	81.8	79.9	86.6	1.31065	0.000533	0.000800848
Q9JHY2	Sideroflexin-3	65042	Sfxn3	82.2	77.8	83.5	82.2	111.8	115.2	109.7	118.8	0.715038	9.02564e-06	2.18215e-05
Q923Z2	Tropomyosin 1, alpha, isoform CRA_a	24851	Tpm1	82.6	91.5	90.5	90	116.5	109.1	111	112.1	0.790283	9.65626e-05	0.000173995
M0R7B4	RCG45259	684828	H4f3	76.8	75.1	78.5	77.4	106.5	104.9	103.8	106.3	0.730249	9.36474e-08	8.97579e-07
Q68FP1	Gelsolin	296654	Gsn	83.8	85.3	83.7	84.4	102.6	104.5	103.6	102.3	0.816465	8.2323e-08	8.73539e-07
Q5QD51	A-kinase anchor protein 12	83425	Akap12	80.9	85.8	82.5	83.9	101.3	100.1	101	99.2	0.829432	5.59963e-06	1.44531e-05
D4ACG7	Copine 6	691478	Cpne6	129.2	128.9	129.5	124.8	94.8	92	93.7	95.2	1.36385	2.1704e-07	1.33725e-06
P84076	Neuron-specific calcium-binding protein hippocalcin	29177	Hpca	117.1	119.3	118.1	116.7	95.8	96.2	94.3	94.6	1.23707	8.21999e-08	8.73539e-07
P30835	ATP-dependent 6-phosphofructokinase, liver type	25741	Pfkl	119.3	122.1	119.6	117.5	96	95	95.6	95.8	1.25131	2.86263e-07	1.60813e-06
A0A096MJN4	Septin 4	287606	Septin4	89.2	89.2	89.8	92.6	110.6	110.5	111.1	112	0.812247	3.7549e-07	1.9478e-06
D3ZUW0	Pleckstrin and Sec7 domain-containing 3	306380	Psd3	118.7	119.3	132.6	128.1	95.5	93	90.4	91.4	1.34675	0.00010786	0.000190753
Q5FVG5	Similar to tropomyosin 1, embryonic fibroblast-rat, isoform CRA_c	500450	Tpm2	84.1	80.6	77.2	89.9	111.5	117.5	118.6	109.2	0.726357	0.000118193	0.000207109
M0R9A7	Glutamate receptor 1	50592	Gria1	121.5	121.3	123.8	126.3	100.4	100.4	102.2	99.1	1.22581	2.62735e-06	7.33437e-06
P47728	Calretinin	117059	Calb2	70.9	69.9	73.1	70.1	92.5	91.3	92.5	93.2	0.768606	2.29306e-07	1.36062e-06
Q66HH8	Annexin	25673	Anxa5	74.1	81.2	82.1	114.7	123.1	111.5	146.3	102.9	0.72778	0.0453254	0.0453254
Q6J4I0	Protein phosphatase 1 regulatory subunit 1B	360616	Ppp1r1b	69.4	71.7	65.9	74.8	125.9	122.3	130.5	124.1	0.560461	6.66736e-07	2.59891e-06
Q01066	Calcium/calmodulin-dependent 3',5'-cyclic nucleotide phosphodiesterase 1B	29691	Pde1b	83	81.9	85.7	86	109.3	112.2	108.3	109.7	0.76587	1.1084e-06	3.71411e-06
P05544	Serine protease inhibitor A3L	299282	Serpina3l	60.5	63.3	69.7	63.1	76.3	79.2	81.2	77.9	0.815639	0.000606763	0.000865053
P63055	Purkinje cell protein 4	25510	Pcp4	91.5	90	90.2	89.9	109.1	109.7	110.3	110.2	0.823128	1.2197e-08	3.88271e-07
B1WBM0	Tetraspanin	24936	Cd9	89	87.2	88.6	89.9	108.2	105.9	106.8	105.6	0.831653	5.52428e-07	2.47946e-06
B6DYQ2	Glutathione S-transferase	24424	Gstm2	88	90.2	84.8	86.9	120.8	118.3	122.2	121.4	0.724881	3.77322e-07	1.9478e-06
D4ACV3	Histone H2A	499675	Hist2h2ac	69.9	64.7	65.3	61.4	75.9	84.1	81.9	78.3	0.816052	0.00113186	0.00151179
B4F7C7	Hebp1 protein	362454	Hebp1	114	117	114.3	115.2	94.8	93.9	94.8	95.4	1.21536	1.53654e-07	1.143e-06
D3ZAI6	5'-nucleotidase domain-containing 3	691922	Nt5dc3	118.2	121.8	120.7	120.3	97.5	94.6	97.1	95.2	1.2513	4.04077e-07	2.03102e-06
D3ZBN0	Histone H1.5	680522	H1f5	75.4	78	76.6	74.4	101.7	101.3	100.8	103.1	0.748095	1.42111e-07	1.13591e-06
G3V9G1	Adenylate cyclase 5	64532	Adcy5	83.5	83.8	79.2	81.8	110.4	113.4	111.7	111.5	0.734452	3.22542e-07	1.76016e-06
P38406	Guanine nucleotide-binding protein G(olf) subunit alpha	24611	Gnal	66.4	71.3	57.3	68.3	143.1	134	151.2	133.6	0.468589	6.88022e-06	1.70665e-05
Q80Z30	Protein phosphatase 1E	360593	Ppm1e	116.7	119.9	118.5	117.3	94.1	90	93.7	90.7	1.28195	8.31427e-07	3.11378e-06
F1M0Z3	Copine 4	367160	Cpne4	123.1	131.4	126.3	126.1	92.4	91.7	93.4	93	1.36815	1.22825e-06	3.97619e-06
B0BMS8	Myl9 protein	296313	Myl9	84.9	84.1	80.2	80.5	99.6	102.3	105.8	98.6	0.811469	7.7333e-05	0.000142025
M0R3N4	Vesicle amine transport 1-like	361414	Vat1l	68.3	70.6	72	72.5	90.1	91.6	91.3	91.3	0.77793	9.34655e-07	3.36828e-06
O09032	ELAV-like protein	432358	Elavl4	96.6	98.8	111.4	111	94.3	72.9	82.5	91.1	1.22594	0.0209568	0.0223617
D3ZBS2	Inter-alpha-trypsin inhibitor heavy chain H3	50693	Itih3	93.6	96.4	93	92.8	113.6	114.4	115.1	114.5	0.821241	4.43134e-07	2.17022e-06
Q07936	Annexin A2	56611	Anxa2	84.8	84.9	89.6	84.4	106.1	108.4	101.9	107.9	0.81004	4.41719e-05	8.43684e-05
P31421	Metabotropic glutamate receptor 2	24415	Grm2	112.6	116.7	113	116.4	95	94.7	93.5	94.5	1.21446	1.99126e-06	5.94267e-06
F1M7N7	Ribosomal protein S6 kinase	117269	Rps6ka2	87.5	90	90.9	91.9	116.7	113	112.4	113.1	0.79152	2.2609e-06	6.64356e-06
Q5UAJ6	Cytochrome c oxidase subunit 2	26198	mt-Co2	166.1	148.9	177.4	170.8	88.8	91.5	90	92.8	1.82649	1.85213e-05	3.88743e-05
Q5XIA5	Coenzyme A synthase	287711	Coasy	105.3	94.8	87.4	91.7	100.7	136.5	159	162.9	0.678233	0.0226348	0.0237541
A0A0G2JWK7	Transgelin	25123	Tagln	77.9	78.1	75.1	79.1	124	126	126.2	119.9	0.625277	1.55592e-07	1.143e-06
Q6AY99	Aldo-keto reductase family 1 member B10	296972	Akr1b10	108.6	107.5	107.6	108	89.4	90.7	88	90.3	1.20452	1.30073e-07	1.12927e-06
Q5I0K3	Citrate lyase subunit beta-like protein, mitochondrial	306198	Clybl	89.1	95.7	92.1	89.5	125.5	119.2	122.3	121.2	0.750512	5.23368e-06	1.36936e-05
P31647	Sodium- and chloride-dependent GABA transporter 3	79213	Slc6a11	80.8	82.4	79.1	76.7	101	101.7	103	102.3	0.781863	2.45462e-06	7.10353e-06
H1UBN0	Copine-7	361433	Cpne7	153.3	148.4	149.8	143.5	87.3	88.4	90.4	92.3	1.66016	2.35081e-07	1.36062e-06
P06866	Haptoglobin	24464	Hp	106.3	107.1	108	108.4	86	86.3	88.4	87.6	1.23399	1.42732e-07	1.13591e-06
P22831	Synaptoporin	66030	Synpr	124.4	122.5	122.6	121.7	90.4	89.5	86.9	90.3	1.37553	4.58127e-08	7.29185e-07
P50411	Protein phosphatase inhibitor 2	192361	Ppp1r2	91.7	94.6	94	92.7	115.5	117.9	121.6	115.4	0.792942	4.94058e-06	1.31063e-05
Q6IRG7	Claudin	84588	Cldn11	90.6	91.2	90.4	89.5	116.1	114.2	116.5	114	0.784939	4.42436e-08	7.29185e-07
D4A3K5	Histone H1.1	291145	H1f1	71.5	67.6	65.1	71	103.8	99.3	95.7	105.1	0.681357	1.80861e-05	3.8814e-05
Q91XV6	FXYD domain-containing ion transport regulator 6	63847	Fxyd6	106.4	104	100.1	106.4	90.6	85	84.6	78.2	1.23197	0.000546297	0.000802637
Q9ESB5	N-terminal EF-hand calcium-binding protein 1	64169	Necab1	123.4	118.4	120.5	121.1	96.9	98.8	96.3	98.9	1.23663	1.41121e-06	4.49234e-06
P49620	Diacylglycerol kinase gamma	25666	Dgkg	134.6	127.5	134.6	131.7	101.6	98.6	99.6	101.8	1.31574	2.53423e-06	7.22444e-06
P43278	Histone H1.0	24437	H1f0	83.3	85.7	86.2	85.1	106.9	110.6	107.6	107.4	0.786821	5.84511e-07	2.47946e-06
P04094	Proenkephalin-A	29237	Penk	64.7	69.7	70	68.1	94.3	94.4	95.4	97.9	0.713351	1.58564e-06	4.96487e-06
P18508	Gamma-aminobutyric acid receptor subunit gamma-2	29709	Gabrg2	112.2	122.4	112.9	108.3	93.6	93.1	91.7	91.2	1.23323	0.000399836	0.000606101
D3ZN99	Adhesion G protein-coupled receptor B2	313058	Adgrb2	121.8	122.9	117.6	120.8	93.1	91	95.9	92.6	1.29656	1.86626e-06	5.67134e-06
B0BNN3	Carbonic anhydrase 1	310218	Car1	87.6	88.7	89.7	91.9	115	114.6	114.6	111.7	0.785041	8.63444e-07	3.17149e-06
Q4KM66	LOC500183 protein	500183	Igkc	83	80	83	82.2	122.2	127.3	120.7	123.1	0.665315	2.09229e-07	1.33209e-06
Q5RJL0	Ermin	295619	Ermn	91.3	87.5	91.1	88.7	109	108.1	108.6	108.4	0.826077	1.03962e-06	3.54585e-06
A0A0G2JSR6	Guanine nucleotide-binding protein subunit gamma	58979	Gng7	81.9	78.9	80.3	76.2	124.2	130.2	131.2	133.4	0.611368	6.01601e-07	2.47946e-06
D4A7Y1	Aggrecan core protein	58968	Acan	87.8	91.2	93.3	91.4	111	110	109.7	110.8	0.823783	3.27205e-06	8.92802e-06
P09034	Argininosuccinate synthase	25698	Ass1	111.1	107.9	108.6	110.7	88.1	91.2	90.7	85	1.23465	1.38037e-05	3.17651e-05
Q9QYJ6	cAMP and cAMP-inhibited cGMP 3',5'-cyclic phosphodiesterase 10A	63885	Pde10a	70.1	78.7	74.9	66	130.3	120.8	124.4	133.9	0.568708	9.76219e-06	2.33072e-05
Q63639	Retinal dehydrogenase 2	116676	Aldh1a2	98.1	99.9	79.7	91.3	112.1	115.4	120.7	119.6	0.788799	0.0025645	0.00320143
Q9Z2X5	Homer protein homolog 3	29548	Homer3	123.1	119.4	121.3	122.1	76.5	72.1	73	73	1.64936	2.12473e-08	5.0728e-07
Q6DGG9	Calcium signal-modulating cyclophilin ligand	81715	Camlg	103.5	88.2	105.8	97	69.5	83.8	86.9	72	1.26361	0.0123667	0.0138944
D3ZT16	MAP6 domain-containing 1	363823	Map6d1	95.4	94.8	90.2	97.7	113.6	121.8	117	102	0.832086	0.00544578	0.00642065
O35431	Amyloid beta A4 precursor protein-binding family A member 2	83610	Apba2	114.4	108.7	113.9	111.7	90.8	94.7	91.3	90.6	1.22128	1.54349e-05	3.38859e-05
A0A0G2JVW6	Similar to OEF2	500011	Samd9	125.4	144	132.8	143.7	83.5	82.1	86.7	72.7	1.67969	5.24946e-05	9.73443e-05
P15431	Gamma-aminobutyric acid receptor subunit beta-1	25450	Gabrb1	115.7	128.5	122.9	106.5	94.1	89.9	83.7	96	1.30217	0.00241722	0.00303743
Q9R1N3	Sodium bicarbonate cotransporter 3	117955	Slc4a7	118.9	118.8	108.9	110.4	99.1	88.9	97.2	92.8	1.20899	0.00136214	0.00178198
G3V913	Heat shock 27kDa protein 1	24471	Hspb1	89.3	86.4	88.2	82.5	109.7	107.4	106.2	110.9	0.797789	2.06605e-05	4.24317e-05
F1M695	YjeF N-terminal domain-containing 3	498608	Yjefn3	122	122.6	119.9	126.6	91.5	95.9	99.3	95.8	1.28392	1.409e-05	3.18041e-05
A0A0G2KBA5	Purkinje cell protein 4-like 1	685448	Pcp4l1	74.3	73.9	66.4	76.1	134	133.4	142	131.2	0.537736	1.14968e-06	3.78602e-06
B1WBR5	Mobp protein	25037	Mobp	95.5	94.2	93.3	94.9	111.8	111.5	117.2	115.7	0.828365	1.23408e-05	2.90998e-05
D3ZN61	Leucine-rich repeat LGI family, member 3	306013	Lgi3	80.4	83.8	89.1	85.1	105	100.6	100.5	102.6	0.827991	0.00015257	0.000255621
A0A059NZR0	HN1	287828	Jpt1	114.7	114.8	114.8	112.9	95.6	96.7	92.6	92.4	1.21177	2.64959e-06	7.33437e-06
A0A0G2JZ88	Similar to hypothetical protein A530094D01	288744	RGD1306556	115.5	114.2	117.7	114.6	92.7	92.4	90.3	94.4	1.24932	9.93839e-07	3.45133e-06
P20761	Ig gamma-2B chain C region	299357	Igh-6	88.2	86.6	85.7	85.7	149.5	140.6	148	147.8	0.590886	1.15835e-07	1.05355e-06
P25093	Fumarylacetoacetase	29383	Fah	89.4	91.5	91.9	90.7	111.1	110.1	110	107.7	0.828207	8.03819e-07	3.07059e-06
Q56A26	Oligodendrocytic myelin paranodal and inner loop protein	361757	Opalin	83.3	84.4	78	82.3	61.8	74.3	67.9	66.6	1.21212	0.00272599	0.00338094
Q63116	C-kit receptor tyrosine kinase	64030	Kit	133.1	134.6	129.5	129.1	91.6	85.7	81.4	87.2	1.52154	1.87065e-06	5.67134e-06
G3V6R5	Sulfite oxidase	81805	Suox	96	92	96	95.6	105.8	119.9	111.9	118.3	0.832639	0.00130631	0.00172072
Q9Z2I6	Synaptic vesicle glycoprotein 2C	29643	Sv2c	74.8	81.8	76.3	75.4	121.9	119.3	125	121.5	0.632151	4.96726e-07	2.37187e-06
Q9Z0K6	Scrapie-responsive protein 1	64458	Scrg1	90.6	82.3	88.3	87.1	110.6	129.3	117.6	120.9	0.728052	0.000262533	0.000417864
D3ZKY6	Ankyrin repeat domain 63	691770	Ankrd63	84.1	85.9	88.2	82.9	117.8	116.1	115.1	107.8	0.746716	2.4415e-05	4.9087e-05
D4A9Q5	Carboxypeptidase M	314855	Cpm	86.4	90.3	89.5	92	110.4	108.7	111.1	106.7	0.819867	1.35181e-05	3.14873e-05
P06238	Alpha-2-macroglobulin	24153	A2m	78.2	84.7	88.2	65.2	97.6	100.8	91.8	109.2	0.791938	0.0157588	0.0171996
A0A0G2JYI0	LPS-responsive beige-like anchor protein	361975	Lrba	116.5	108.3	123.1	134.3	93.7	94.8	87	83.8	1.34205	0.00235828	0.002983
Q5M860	Rho GDP dissociation inhibitor beta	362456	Arhgdib	92.4	90.2	91.2	92.2	107.6	120.5	113.4	112	0.807056	0.000199498	0.000328484
P41243	Megakaryocyte-associated tyrosine-protein kinase	60450	Matk	131.4	106	106.2	115.8	88.1	97.6	95.3	95.4	1.22051	0.0167564	0.0181845
D4AAJ2	NMDA receptor synaptonuclear-signaling and neuronal migration factor	117536	Nsmf	116.4	133.3	129.9	117.6	90.7	90.6	92.9	93.6	1.35182	0.000302916	0.000474237
Q5FVI0	Arpp-21 protein	363153	Arpp21	82.3	93.1	82.4	91.5	115.9	112.3	115.5	114.3	0.762664	0.000101843	0.000181795
D3ZVH6	VPS41 HOPS complex subunit	306991	Vps41	113.1	112.3	109.3	126.3	99.3	92	97.3	90.5	1.21604	0.00318266	0.00392186
P07150	Annexin A1	25380	Anxa1	78.1	82.9	74.9	77.6	100.1	96.9	99.1	98.3	0.794878	2.93145e-05	5.71333e-05
D3Z994	TBC1 domain family, member 22a	689443	Tbc1d22a	114.7	109.2	109.4	111.6	93.2	89.2	89.3	94.5	1.21491	4.24194e-05	8.18395e-05
D3ZSL2	ABRA C-terminal-like	685045	Abracl	115.4	119.9	116.8	114.6	96.7	91.3	96.9	95.7	1.22622	1.78616e-05	3.87679e-05
F1M7Z2	IQ motif-containing with AAA domain 1	316616	Iqca1	69.2	69	72	68.7	100.6	101.9	99.2	101.3	0.69206	5.86507e-08	8.53574e-07
M0R953	High mobility group nucleosome-binding domain-containing protein 3	113990	Hmgn3	85.3	86.2	86.4	85	104	106	104.4	103.8	0.819943	7.2445e-08	8.64813e-07
P19969	Gamma-aminobutyric acid receptor subunit alpha-5	29707	Gabra5	106.2	130.9	129.5	113.6	94.2	84.9	87.2	94.4	1.3313	0.00378113	0.00459997
Q925N6	Immunoglobulin superfamily member 1	302822	Igsf1	80.1	84.1	87.4	85.7	104.4	102.2	104.2	104.6	0.811988	2.25844e-05	4.58895e-05
G3V8U8	Branched-chain-amino-acid aminotransferase	64203	Bcat2	81.9	90.4	93.5	92.7	115.4	105.9	108.8	108.6	0.817187	0.00095877	0.00130085
Q497A9	Eukaryotic translation initiation factor 4E binding protein 2	361845	Eif4ebp2	118.4	106.6	108.3	143.1	88.6	77	82	83.1	1.44058	0.00590423	0.00691846
Q63421	Calcium/calmodulin-dependent 3',5'-cyclic nucleotide phosphodiesterase 1C	81742	Pde1c	67.5	80.3	70.2	74.1	105.1	109	99.9	112.8	0.684396	0.000135709	0.000229384
Q5M949	Nipsnap homolog 3A (C. elegans)	313211	Nipsnap3b	112.4	112.8	104.1	105.2	90.5	84.2	82.6	87.5	1.26015	0.000246281	0.000398642
D4A6D8	Leucine-rich repeat transmembrane neuronal protein 1	679668	Lrrtm1	118.8	115.6	120.8	123.9	93	95.5	93.8	89.1	1.28998	1.84613e-05	3.88743e-05
A0A140UHX4	Protein kinase AMP-activated non-catalytic subunit gamma 2	373545	Prkag2	117.1	119.5	107.3	118.7	94.7	96.6	98.4	94.5	1.20406	0.000584203	0.000845324
A0A0A1FZ34	Cytochrome c oxidase subunit 1	26195	mt-Co1	98.8	87.5	88.6	97.1	107.8	125.6	118.9	98.7	0.824834	0.0244407	0.0253705
A0A0G2K366	Ribosomal protein S6 kinase	314384	Rps6ka5	89.7	91.5	88.3	89.4	125.9	124.7	120.1	121.7	0.728879	5.18375e-07	2.41487e-06
P52925	High mobility group protein B2	29395	Hmgb2	90	86.7	83.1	87.5	112.2	109.7	100.7	103.6	0.814876	0.000611425	0.000865053
A0A0G2JTB6	Chloride intracellular channel protein	304081	Clic6	107.8	115.3	113.2	116.8	80.3	86.6	74	80.3	1.41065	5.22878e-05	9.73443e-05
A0A0G2K3C5	Cystathionine gamma-lyase	24962	Cth	95.2	98.8	93.4	90.8	122.6	103.4	123.9	124.6	0.79705	0.00414778	0.00498255
P0C2C4	39S ribosomal protein L10, mitochondrial	691075	Mrpl10	131.3	104.8	114.5	99.4	86.7	90.4	100.4	90.5	1.22283	0.0355788	0.0359553
P25122	Potassium voltage-gated channel subfamily C member 1	25327	Kcnc1	80.3	86.3	90	84.4	126.3	107.1	119	122.2	0.7185	0.000345582	0.000536635
Q09426	2-hydroxyacylsphingosine 1-beta-galactosyltransferase	50555	Ugt8	79.1	94.5	72.9	79.9	103.4	94.5	114.4	99.6	0.792425	0.0139174	0.0153655
D4A3K7	FERM and PDZ domain-containing 4	302656	Frmpd4	116.4	117.4	122.6	115.2	97.1	93	97.8	103.2	1.20583	0.000273909	0.000432369
A0A0H2UHF8	Alpha-1-acid glycoprotein	24614	Orm1	107	106.3	109.2	107.5	89.1	87	87.4	89.6	1.21779	6.23111e-07	2.47946e-06
D4A2I9	Sortilin-related VPS10 domain-containing receptor 3	294043	Sorcs3	118.3	106	110.6	109.2	90.4	91.5	96.2	91	1.2032	0.000682801	0.000951935
Q6QI17	LRRGT00191	294421	Serinc1	105.7	113	117.5	111.6	101.2	89.1	84.2	93.4	1.21718	0.00371813	0.00455233
A0A0G2K8K2	E3 ubiquitin-protein ligase CBL-B	171136	Cblb	130.2	101.7	116.4	102.1	88.7	76.7	90.2	94.8	1.28539	0.0185723	0.0199348
P0C643	RAS guanyl-releasing protein 2	361714	Rasgrp2	80.6	82.1	89.7	88.2	114.7	106.8	111.4	107.7	0.773037	0.000128881	0.000221769
B1H219	Dickkopf WNT-signaling pathway inhibitor 3	171548	Dkk3	118.6	124.7	116.7	117.2	96	94.6	97.2	93.7	1.25085	2.06133e-05	4.24317e-05
D3Z9R2	Methyltransferase-like 22	287054	Mettl22	107.8	125.1	106.8	116.9	89.9	86	90	94.7	1.26622	0.0020992	0.00269092
D4A6X3	KN motif and ankyrin repeat domains 4	313385	Kank4	107.1	114	113.3	107.8	88.5	77	90.8	98.7	1.24563	0.00405646	0.00490369
G3V6Z7	Golgi autoantigen, golgin subfamily a, 5, isoform CRA_a	299258	Golga5	119.2	118.9	107.2	119.8	94.5	84.1	96.2	87.2	1.28481	0.000844746	0.00116918
Q6AXY8	Dehydrogenase/reductase (SDR family) member 1	290234	Dhrs1	112.5	109.8	112.8	117.6	101.2	91.5	81.9	84.7	1.25995	0.00225005	0.00286507
P21588	5'-nucleotidase	58813	Nt5e	87	95.9	90.2	89.4	120.2	107.5	112.9	110.2	0.804126	0.000558533	0.00081435
D3ZPJ9	Activating signal cointegrator 1 complex subunit 2	498402	Ascc2	114.6	131.1	106	106.2	102.1	77.1	94.4	66.6	1.34597	0.0257992	0.0264927
Q63624	Splicing factor, arginine/serine-rich 19	56081	Scaf1	111.4	115.7	119.1	100.3	96.1	97.3	80.4	97.8	1.20156	0.018578	0.0199348
A0A0G2JW52	Protein arginine N-methyltransferase 3	89820	Prmt3	101.3	99.2	109.2	105.8	90.2	95.4	73.5	84.2	1.21031	0.0134098	0.0148911
Q99PV3	Muskelin	83536	Mkln1	104.1	122.9	102	104.8	84.9	59.9	88.8	86.8	1.35393	0.0144958	0.015912
Q7M730	Sodium channel subunit beta-4	315611	Scn4b	81.5	74.1	74	68.7	120.7	113.7	112	115.7	0.645531	1.49012e-05	3.30946e-05
Q63530	Phosphotriesterase-related protein	63852	Pter	96.6	75.6	94.4	82.3	124.6	95	107.8	122.3	0.775851	0.0252705	0.02609
A0A096MJ38	Interferon-induced protein with tetratricopeptide repeats 1B-like	294090	Ifit1bl	134.8	126.2	125.4	125.9	76	80.4	78.2	86.6	1.59496	5.73195e-06	1.45974e-05
P14141	Carbonic anhydrase 3	54232	Car3	68.6	74.4	74.3	71.8	191.9	181	187.5	197.3	0.381549	6.70346e-08	8.53574e-07
Q4KLN7	ADP-ribosylation factor GTPase-activating protein 3	503165	Arfgap3	111	114.8	103.5	108.1	87.2	90.1	89.2	94.6	1.2113	0.000540887	0.000800848
D3ZC01	RB-binding protein 5, histone lysine methyltransferase complex subunit	304794	Rbbp5	92.1	82.2	100.4	93.7	98.5	128.4	106.3	116.6	0.819031	0.0348119	0.0353674
D2E6P4	NADH-ubiquinone oxidoreductase chain 2	26194	mt-Nd2	82.3	91.6	85.7	83.3	105.2	105.9	107	103.1	0.814103	0.000124338	0.000215897
Q7TP54	Rho family-interacting cell polarization regulator 2	306934	Ripor2	88.7	81.2	90.5	94.7	135.6	127.8	116.5	127.6	0.699704	0.000221429	0.000361479
P17256	Mevalonate kinase	81727	Mvk	118.4	139.1	106.2	105.8	78.8	78.7	84.8	97.3	1.38251	0.0109869	0.012491
Q9JHK1	Caspase 9	58918	Casp9	144.1	116.1	109.2	106	82.9	95.1	83.1	97.6	1.32534	0.0219817	0.023325
G3V6J7	Zinc finger protein 238	64619	Zbtb18	122	138.2	141.9	151	95.1	67	95.2	86.4	1.60925	0.00112388	0.0015117
A0A0G2JTD1	Regulation of nuclear pre-mRNA domain-containing 2	100364568	Rprd2	105.7	115.3	116	121.8	96	95.3	94.9	89.6	1.22086	0.00126605	0.00167928
D3ZTV3	Leucine-rich repeat transmembrane protein FLRT2	299236	Flrt2	111.7	117.1	105.8	107.5	87.4	91.9	82.1	93.3	1.24641	0.000865742	0.00118962
G3V6L0	PCNA-interacting partner	24659	Parpbp	89.3	93.2	101.1	95.1	79.1	80.8	80	72.3	1.213	0.00182919	0.00236064
F1M8Y4	DEP domain-containing MTOR-interacting protein	314979	Deptor	74.2	87.9	70.9	74.3	118.3	107.4	117.3	111.3	0.676425	0.00019751	0.000328038
A0A0G2JYY3	Activated CDC42 kinase 1	303882	Tnk2	105.3	112.1	107.8	106.6	84.6	85.6	94.2	86.8	1.2295	0.000259499	0.000416507
O88777	Presenilin-2	81751	Psen2	123.5	120.1	98	118.7	80.7	106.2	88.9	74.4	1.31439	0.0222015	0.0234281
Q6MG88	G-protein-signaling modulator 3	406163	Gpsm3	101.1	114.1	138.3	122.5	102.1	57	85.2	99.8	1.38332	0.0440052	0.0442368
Q9P290	Solute carrier family 22 member 17	305886	Slc22a17	117.7	113.5	112.7	115.2	88.1	92.3	96	90.7	1.25061	2.51299e-05	4.99981e-05
P63255	Cysteine-rich protein 1	691657	Crip1	76.4	75.5	81	81.7	121.3	128.2	116.5	119.6	0.647858	6.55819e-06	1.64818e-05
A0A0G2JVI4	Fucokinase	307848	Fcsk	109.8	96.2	115.4	112.6	93.5	75.8	86.8	93.8	1.24035	0.0126653	0.0141466
D4A469	Sestrin 3	315427	Sesn3	121.8	115.6	120.9	121.5	100.2	84.8	99.6	94.4	1.26596	0.00060932	0.000865053
Q6AYU1	Mortality factor 4-like protein 1	300891	Morf4l1	84.9	85.1	78.4	88.9	107.8	84.8	105.6	107.1	0.832223	0.0287525	0.0293675
P61480	Ribosome biogenesis protein WDR12	363237	Wdr12	113.2	112.6	105.4	116.5	108.4	85	93.5	79.7	1.22122	0.023039	0.0240462
D4A1D4	Nudix (Nucleoside diphosphate linked moiety X)-type motif 14 (Predicted)	299346	Nudt14	117.8	119.8	111.5	114.9	91	92.7	89.6	84.1	1.29827	4.95806e-05	9.37614e-05
Q5PPI4	Lysosome-associated membrane glycoprotein 5	362220	Lamp5	95.1	70.4	74.4	76.9	109.9	134.7	126.7	129.9	0.632083	0.000960314	0.00130085
B0BNE1	Mediator of RNA polymerase II transcription subunit 6	299180	Med6	126.4	121.4	118.1	119.9	82.4	102.9	106.9	96.6	1.24949	0.00517022	0.00613362
G3V9T9	Tyrosine-protein phosphatase non-receptor type	116689	Ptpn6	94.2	98.4	100.1	97.4	119	116.7	121.3	119.4	0.81885	8.86278e-06	2.17024e-05
P30680	Somatostatin receptor type 2	54305	Sstr2	105.1	103.5	107.6	110.8	89.7	94.4	83.4	87.4	1.20316	0.000657086	0.000922819
P52191	Inward rectifier potassium channel 16	29719	Kcnj16	70.2	70.4	64.1	67	121.9	119.5	106.2	125.3	0.57454	2.8323e-05	5.57699e-05
Q6Q3F5	SID1 transmembrane family member 1	288109	Sidt1	110.1	110.5	112.3	102.7	90.2	94.5	87.6	88.1	1.20866	0.00038557	0.000589152
A0A0G2K1M4	Pleckstrin homology domain-containing family G member 5	310999	Plekhg5	124.6	132.1	126.1	121.5	94.3	94.4	97.1	97.3	1.31637	1.41537e-05	3.18041e-05
Q5BJU5	Protein cornichon homolog 2	361705	Cnih2	112.5	125	115.9	114.9	88.6	94.8	91	98.9	1.25449	0.000537027	0.000800848
D4A188	RGM domain family, member A (Predicted), isoform CRA_a	308739	Rgma	105.3	128.8	115.2	119.4	97	82.9	96.5	87.7	1.28728	0.00466868	0.00557323
D3ZLH5	Plexin-B3	363517	Plxnb3	76.8	82.9	80.3	81.5	87.8	104.7	109.3	94.9	0.810436	0.00947727	0.0108393
A0A0G2K532	Leucine-rich repeat and fibronectin type-III domain-containing protein 5	314164	Lrfn5	102.6	100	115	110.4	79	87.9	94.7	90.1	1.21695	0.00719737	0.00833151
D4A4M0	Shisa family member 6	497926	Shisa6	102.3	154.4	139.4	137.2	96.2	80.1	84.2	87.6	1.53203	0.00703154	0.00818917
Q68G38	Torsin-1A	266606	Tor1a	120.4	108.1	104.4	106.1	87.7	85.5	98.1	93.9	1.20208	0.00727143	0.00836652
P05964	Protein S100-A6	85247	S100a6	91.5	92.5	96.1	90.1	140.5	133.9	139.1	165.9	0.638937	0.000365715	0.000563319
D4A9P9	Gup1, glycerol uptake/transporter homolog (Yeast) (Predicted)	301073	Hhatl	67.8	70.8	80.8	81.2	92.4	85.4	98.6	88	0.824918	0.0119941	0.0135555

## Sheet: Model-Sham7d
Accession_ID	Protein name	Gene_ID	Gene_symbol	Model1	Model2	Model3	Model4	Sham1	Sham2	Sham3	Sham4	Fold change (Model/Sham)	P value	P_ajusted
Q63910	Globin c1	287167	Hba-a3	101.7	101.1	101.4	98.8	78.5	78.8	78.1	83.2	1.26491	4.60015e-06	1.19111e-05
P13233	2',3'-cyclic-nucleotide 3'-phosphodiesterase	25275	Cnp	114.1	114.4	115	112.5	163.9	165	162.7	162.1	0.697568	1.58533e-09	7.66244e-08
P12839	Neurofilament medium polypeptide	24588	Nefm	118.2	117.4	117.7	118	142.7	140.3	141.8	142.2	0.831217	9.45867e-09	1.53444e-07
I7FKL4	Myelin basic protein transcript variant 1	24547	Mbp	117.3	116.8	118.8	115.9	172.9	169.9	166.9	162.3	0.697619	6.24648e-07	2.32241e-06
P23565	Alpha-internexin	24503	Ina	107.7	108.8	107.5	107.2	138	140.8	139.3	136.5	0.777497	6.87191e-08	5.24436e-07
P60203	Myelin proteolipid protein	24943	Plp1	117.5	120.2	126.3	130.2	163.8	165.4	165.7	168.6	0.744838	8.71286e-06	1.88562e-05
P19527	Neurofilament light polypeptide	83613	Nefl	122.8	123.7	125.4	124	150.4	152.7	154	151	0.815491	1.2075e-07	8.33753e-07
A0JN25	Microtubule-associated protein	29477	Mapt	86.8	81.8	84.8	84.7	102.5	98.5	100.5	104.9	0.831939	5.90636e-05	0.000101955
A0A0G2JTW9	Hemoglobin, beta adult major chain	361619	Hbb-b1	96.4	98.9	98.5	97.8	80.8	81.3	79.2	79.3	1.22146	4.14403e-07	1.81813e-06
Q63092	CaM kinase-like vesicle-associated protein	79011	Camkv	108.2	102	111.2	116.4	77.3	63.4	69.7	73.4	1.54264	9.70073e-05	0.00015629
P14659	Heat shock-related 70 kDa protein 2	60460	Hspa2	105.7	104.3	105.2	104.7	79.7	79.9	79.2	81.1	1.3126	4.53284e-09	1.28111e-07
A0A0G2K6S9	Myosin-11	24582	Myh11	105.5	109.1	106.8	107.8	84.5	81.7	84.4	85.9	1.27548	1.03586e-06	3.57617e-06
A0A0G2K926	Alpha-1-inhibitor III	297568	LOC297568	86	84	85	83.7	70.8	70.6	69.1	70.4	1.20577	5.30746e-07	2.08604e-06
A0A0G2JWM2	NAD-dependent protein deacetylase sirtuin-2	361532	Sirt2	104.3	104.8	105.8	105.5	161.3	156.2	157	157	0.665717	9.52412e-09	1.53444e-07
P0DMW1	Heat shock 70 kDa protein 1B	108348108	Hspa1b	91.2	91.7	92.5	92.2	74.3	68	69.9	70.5	1.30032	4.21751e-06	1.11189e-05
G3V8C3	Vimentin	81818	Vim	109.8	109.2	109.7	109	84.7	83.3	83.5	84	1.30462	5.89553e-10	7.66244e-08
O35077	Glycerol-3-phosphate dehydrogenase [NAD(+)], cytoplasmic	60666	Gpd1	105.3	105.3	104.3	104.9	126.6	127.5	127.7	127.8	0.823783	1.17594e-09	7.66244e-08
D3Z955	Phosphoglucomutase 2-like 1	685076	Pgm2l1	96.7	97.2	96.5	97.1	81.5	79.6	81	80.3	1.20192	2.82708e-08	3.15328e-07
A0A0G2K079	Breast carcinoma-amplified sequence 1 homolog	246755	Bcas1	110.8	108.3	109.8	109.4	157.6	154.3	154.2	153.4	0.707506	1.126e-08	1.6327e-07
Q923Z2	Tropomyosin 1, alpha, isoform CRA_a	24851	Tpm1	116.5	109.1	111	112.1	78.3	88.4	87.6	83.7	1.32751	6.07266e-05	0.000103593
Q68FP1	Gelsolin	296654	Gsn	102.6	104.5	103.6	102.3	131	131.5	131	127.5	0.792706	2.29554e-07	1.26948e-06
P62836	Ras-related protein Rap-1A	295347	Rap1a	106.4	109	107.6	109	130.4	131.9	130.5	133.3	0.821137	2.4773e-07	1.28289e-06
Q5FVG5	Similar to tropomyosin 1, embryonic fibroblast-rat, isoform CRA_c	500450	Tpm2	111.5	117.5	118.6	109.2	83.9	76.9	74.1	88	1.41468	0.0001407	0.000212516
P20059	Hemopexin	58917	Hpx	91.6	91	90.3	89.8	74.5	70	71	74.6	1.25026	6.71732e-06	1.57099e-05
M0R9A7	Glutamate receptor 1	50592	Gria1	100.4	100.4	102.2	99.1	80.2	74.7	73.3	77.3	1.3162	6.35418e-06	1.53127e-05
Q66HH8	Annexin	25673	Anxa5	123.1	111.5	146.3	102.9	83	99.9	92.4	79.1	1.36512	0.0217363	0.0226745
A0A140TAA1	Immunoglobulin superfamily, member 8	304979	Igsf8	95.9	98.5	97.7	96.3	116.1	120.7	116.4	118.1	0.824104	2.61148e-06	7.42479e-06
Q63345	Myelin-oligodendrocyte glycoprotein	24558	Mog	105.4	108	106.2	107.2	135.3	133.1	135.5	138.8	0.786438	5.46687e-07	2.08604e-06
Q63357	Unconventional myosin-Id	25485	Myo1d	104.4	106.2	106.3	105.5	145.3	149.3	151	141.7	0.719224	1.232e-06	3.96977e-06
F1LPK7	Plastin 3 (T-isoform), isoform CRA_a	81748	Pls3	98.1	95.6	96	97.6	117.6	114.3	117.5	117.2	0.830047	1.03131e-06	3.57617e-06
F1LSY2	Neuronal pentraxin receptor	81005	Nptxr	98.9	98.4	99.9	99.9	80.2	78.1	80.4	83.8	1.23132	5.3782e-06	1.36814e-05
A0A0G2K9I6	Ceruloplasmin	24268	Cp	100.6	101.4	98.9	100.7	79	83	79.9	79.3	1.25031	1.4015e-06	4.32377e-06
P62749	Hippocalcin-like protein 1	50871	Hpcal1	97.8	92.9	97.8	95.9	74.6	73.3	75.3	72.4	1.30041	2.90769e-06	7.95501e-06
P10362	Secretogranin-2	24765	Scg2	87.1	88.2	86.4	87.7	115.2	116.4	115.5	116.8	0.75318	3.02085e-09	1.09506e-07
Q32PX6	Ras homolog family member G	308875	Rhog	108.4	109.7	108.4	109.5	145.4	143.5	139.4	142	0.76451	2.36387e-07	1.26948e-06
B1WBM0	Tetraspanin	24936	Cd9	108.2	105.9	106.8	105.6	154.5	152.5	152.4	156.5	0.692483	1.25335e-08	1.65214e-07
D4ACV3	Histone H2A	499675	Hist2h2ac	75.9	84.1	81.9	78.3	64.8	66.2	67.3	66.7	1.2083	0.000350786	0.000498667
G3V9B3	Myelin-associated glycoprotein	29409	Mag	111.7	117.5	116.4	112.5	178	177.3	175.3	172.8	0.651265	4.90944e-08	4.44918e-07
F1M7P4	Peripherin	24688	Prph	86.4	81.9	82	81.7	147.5	146.5	153.6	151.7	0.55398	5.30325e-08	4.45516e-07
B0BND0	Ectonucleotide pyrophosphatase/phosphodiesterase family member 6	306460	Enpp6	108.3	104.3	107.3	104.2	158	156.9	158.5	153.8	0.67618	4.16084e-08	4.18203e-07
Q6P9V1	Tetraspanin	25621	Cd81	94.7	100.7	97.1	94	118.6	124	121.1	118.1	0.8022	2.30195e-05	4.39188e-05
A3FM27	Chloride intracellular channel protein	83718	Clic4	102.3	103.4	101.9	99.4	130.3	122.1	122.4	128.7	0.808342	4.2081e-05	7.44115e-05
P17425	Hydroxymethylglutaryl-CoA synthase, cytoplasmic	29637	Hmgcs1	89.6	88	87.6	89.1	106.4	109.4	107.1	105.6	0.826838	1.1077e-06	3.68589e-06
Q07936	Annexin A2	56611	Anxa2	106.1	108.4	101.9	107.9	76.9	76.6	74.9	72.2	1.41151	2.72644e-06	7.60257e-06
Q5UAJ6	Cytochrome c oxidase subunit 2	26198	mt-Co2	88.8	91.5	90	92.8	40.7	57.4	32.3	36.2	2.17947	0.000120605	0.000190083
Q5XIA5	Coenzyme A synthase	287711	Coasy	100.7	136.5	159	162.9	103.7	93.4	89.7	88.8	1.48855	0.0203892	0.0215798
Q5I0K3	Citrate lyase subunit beta-like protein, mitochondrial	306198	Clybl	125.5	119.2	122.3	121.2	98.4	95.8	98.4	95.4	1.25825	3.53272e-06	9.48602e-06
F8WFT7	Anion exchange protein	24779	Slc4a1	95.8	91.3	92.1	91	77.2	76.2	73.6	73.5	1.23195	1.99722e-05	3.94514e-05
P31647	Sodium- and chloride-dependent GABA transporter 3	79213	Slc6a11	101	101.7	103	102.3	144.4	139.7	143.2	142.2	0.716418	2.52457e-08	3.05052e-07
A0A0G2QC04	Plastin 1	315926	Pls1	105.7	110.1	108.8	108.5	129.9	130.3	131.7	131.1	0.828107	5.3816e-07	2.08604e-06
Q45QM2	Guanine nucleotide binding protein alpha 12	81663	Gna12	97.8	105.3	99.9	97.4	128.6	131	118.7	135.6	0.77914	0.000396011	0.000546872
Q6IRG7	Claudin	84588	Cldn11	116.1	114.2	116.5	114	168	166.2	172.9	167	0.683578	5.53055e-08	4.45516e-07
F1LPA6	Peptidyl arginine deiminase, type II, isoform CRA_a	29511	Padi2	106.3	107.7	105.5	103.4	134.3	129	132.4	127.5	0.808295	8.36565e-06	1.86618e-05
P57113	Maleylacetoacetate isomerase	681913	Gstz1	89.1	87	89.2	88.8	113.9	120.9	116.7	112.1	0.763805	9.03465e-06	1.92651e-05
Q7TP57	Signal transducer and activator of transcription	367264	Stat4	113.7	115	115.5	110.8	86.2	85.4	85.6	87.4	1.32037	3.36698e-07	1.52566e-06
B0BNM9	Glycolipid transfer protein	288707	GLTP	107.9	105.7	106	106.5	147	140.2	143.4	139.4	0.747544	1.01282e-06	3.57617e-06
P04094	Proenkephalin-A	29237	Penk	94.3	94.4	95.4	97.9	119.1	114.2	111.7	114.7	0.830977	3.2045e-05	5.88167e-05
B0BNN3	Carbonic anhydrase 1	310218	Car1	115	114.6	114.6	111.7	84.6	83.9	85.9	87.5	1.33343	2.18665e-07	1.26948e-06
Q4KM66	LOC500183 protein	500183	Igkc	122.2	127.3	120.7	123.1	74.3	70.2	76.3	73.2	1.67789	2.04942e-07	1.26948e-06
Q5RJL0	Ermin	295619	Ermn	109	108.1	108.6	108.4	161.7	159.4	164.5	160.7	0.67167	5.30115e-09	1.28111e-07
B2GUW3	Hdac11 protein	297453	Hdac11	100	104	101.6	100.6	125.3	126.5	117.8	123.1	0.824437	5.12915e-05	8.96057e-05
P04177	Tyrosine 3-monooxygenase	25085	Th	85.8	90.2	86	86	129.2	123.7	128.8	126.6	0.684635	3.23641e-07	1.52566e-06
Q5M8A0	Kng2 protein	25087	Kng2l1	124.6	122.6	126.8	124.5	52.7	49.3	47.7	53.5	2.45325	7.56151e-09	1.53444e-07
Q63639	Retinal dehydrogenase 2	116676	Aldh1a2	112.1	115.4	120.7	119.6	93.5	93.5	98.6	85.2	1.2616	0.000387239	0.0005399
F1M9F9	Jouberin	308923	Ahi1	83.2	91.7	85.2	83.9	115.7	113.2	111.8	110.6	0.762242	2.01338e-05	3.94514e-05
Q9ERK1	Calcium signal-modulating cyclophilin ligand	81715	Camlg	69.5	83.8	86.9	72	114.9	113.8	108.5	128.2	0.670821	0.000694141	0.000906761
D4ABY0	Complexin 3	501005	Cplx3	98.4	97.1	97.3	99.4	78.4	82.6	82.4	81.8	1.20603	5.53747e-06	1.38437e-05
Q4V8C3	Echinoderm microtubule-associated protein-like 1	362783	Eml1	99.3	97.9	95	98	123.5	118.9	118.8	118.2	0.813934	6.44191e-06	1.53127e-05
F1LNH3	Collagen type VI alpha 2 chain	361821	Col6a2	107.3	109.4	106.1	109.1	90	80.8	88.5	89.7	1.23754	0.000106978	0.000170459
P84060	Dystrobrevin beta	362715	Dtnb	97.2	101.1	87.4	82.2	105.6	105	123	111	0.827485	0.0190587	0.02032
G3V913	Heat shock 27kDa protein 1	24471	Hspb1	109.7	107.4	106.2	110.9	83.5	83.5	82.3	83.1	1.30626	4.38858e-07	1.81813e-06
P07151	Beta-2-microglobulin	24223	B2m	109.6	115.2	112.3	110.3	89	89.5	82.4	82.8	1.30172	2.89411e-05	5.38008e-05
F1LPT0	Gap junction protein	288529	Gjc3	110.8	106.5	102.4	106	147.5	153.1	141.5	141.6	0.729313	1.93082e-05	3.88846e-05
B1WBR5	Mobp protein	25037	Mobp	111.8	111.5	117.2	115.7	153.6	169.2	175	169.1	0.684061	3.40983e-05	6.18032e-05
D3ZN61	Leucine-rich repeat LGI family, member 3	306013	Lgi3	105	100.6	100.5	102.6	125.8	131.6	119.4	121	0.821012	0.000275335	0.000399236
P01015	Angiotensinogen	24179	Agt	95.8	93.8	93.4	95.4	120.7	118.3	120.1	117.5	0.793957	2.26283e-07	1.26948e-06
A9UMW1	Glutathione S-transferase alpha 4	300850	Gsta4	98.4	98.1	99.6	102	115.1	124.5	121.7	117.2	0.831975	0.000126292	0.000196907
D3Z8I7	Glutathione S-transferase, theta 3	499422	Gstt3	103.9	102.8	102.2	101.6	123.6	129.8	121.5	117.8	0.833164	0.000199731	0.000292535
Q4KM31	LIM domain-containing protein 2	360646	Limd2	105.6	105.9	105.8	106	86.9	85	79.7	86.5	1.252	1.38496e-05	2.86884e-05
Q2LAP6	Testin	500040	Tes	100.6	100.2	102.3	122.5	89.1	87.5	91.4	84.4	1.20772	0.0168689	0.0181184
Q63259	Receptor-type tyrosine-protein phosphatase-like N	116660	Ptprn	89	89.9	82.9	76.9	104.7	107.3	107.3	110	0.788959	0.00040558	0.000554803
P20761	Ig gamma-2B chain C region	299357	Igh-6	149.5	140.6	148	147.8	68.1	72	70	64.5	2.13365	8.30375e-08	6.02022e-07
P25093	Fumarylacetoacetase	29383	Fah	111.1	110.1	110	107.7	144.3	138.7	140	136.8	0.78403	2.38782e-06	6.92467e-06
Q5M7T5	Serine (Or cysteine) peptidase inhibitor, clade C (Antithrombin), member 1	304917	Serpinc1	98.1	96.3	93.9	93.3	75.8	80.9	77.8	77.1	1.22465	2.88513e-05	5.38008e-05
D3ZCF8	ATP-binding cassette, subfamily A (ABC1), member 8a	303638	Abca8a	96.3	99.4	96.1	99.7	118.8	114.3	127.5	129.3	0.799143	0.000551693	0.000727232
Q56A26	Oligodendrocytic myelin paranodal and inner loop protein	361757	Opalin	61.8	74.3	67.9	66.6	243.6	215	229.8	237.3	0.292319	3.01636e-07	1.50818e-06
D4A9Q5	Carboxypeptidase M	314855	Cpm	110.4	108.7	111.1	106.7	131.3	135.3	141.6	128	0.814808	0.000197293	0.000291914
P06238	Alpha-2-macroglobulin	24153	A2m	97.6	100.8	91.8	109.2	80.6	83.2	79	89	1.20374	0.00725376	0.00848222
P28572	Sodium- and chloride-dependent glycine transporter 1	116509	Slc6a9	103.5	102.1	105.3	104.9	136.3	128	126.4	124.5	0.807065	9.28075e-05	0.000151203
Q6AYT0	Quinone oxidoreductase	362061	Cryz	91.7	92.8	90.5	90.9	108.2	109	120.2	119.8	0.800306	0.000478225	0.000642061
Q9JJW1	Tetraspanin-2	64521	Tspan2	96.9	94.4	93.9	98.5	148.8	145.4	143.8	150.7	0.651775	1.75016e-07	1.15351e-06
Q5PPG6	Nucleosome assembly protein 1-like 5	688843	Nap1l5	83.5	82	84	79.2	138.6	136.3	140.6	155	0.576161	8.68746e-06	1.88562e-05
D3ZUL3	Collagen type VI alpha 1 chain	294337	Col6a1	102.4	106.9	115.2	108.2	85	84.9	82.8	91.1	1.25858	0.000440881	0.000597456
O70352	CD82 antigen	83628	Cd82	101.9	100.5	105.8	104.1	159.1	144.2	156.4	156.5	0.669101	7.0467e-06	1.62186e-05
P07150	Annexin A1	25380	Anxa1	100.1	96.9	99.1	98.3	77.3	80.1	73.5	77.3	1.27969	7.52074e-06	1.70392e-05
F1LQG0	Huntingtin-associated protein 1	29430	Hap1	78.9	80.3	82	84.4	108.2	112.5	109.2	110.1	0.74	1.33994e-06	4.22372e-06
A0A0G2K988	Dishevelled-associated activator of morphogenesis 2	316201	Daam2	97.5	93.8	98.4	95.1	134.6	101.7	128.5	137.7	0.765771	0.0119495	0.0130277
D4AD44	Josephin domain-containing 2	292876	Josd2	99.5	93.8	104.8	106.6	124.6	123.5	132.5	113.5	0.819065	0.00365094	0.00437509
F1M7Z2	IQ motif-containing with AAA domain 1	316616	Iqca1	100.6	101.9	99.2	101.3	82.5	81	83.9	80.2	1.23016	1.4793e-06	4.46873e-06
G3V8U8	Branched-chain-amino-acid aminotransferase	64203	Bcat2	115.4	105.9	108.8	108.6	87	89.9	90.4	87.6	1.23612	7.38901e-05	0.000124582
Q497A9	Eukaryotic translation initiation factor 4E binding protein 2	361845	Eif4ebp2	88.6	77	82	83.1	97.2	86.2	111.7	107.6	0.821207	0.0269715	0.0277367
A0A0A1FZ34	Cytochrome c oxidase subunit 1	26195	mt-Co1	107.8	125.6	118.9	98.7	90	90.3	89.9	85.5	1.26792	0.00769512	0.00892634
M0RD87	Dual specificity phosphatase-like 15 (Predicted), isoform CRA_b	362238	Dusp15	102.2	101.2	97.3	100.1	120.2	127.9	114.3	126.1	0.820471	0.000525448	0.000698991
Q9QZA6	CD151 antigen	64315	Cd151	108	106.9	99.1	107.7	119.8	131.3	135.7	131.1	0.81425	0.000958171	0.00124049
B4F7B2	Transcription initiation factor TFIID subunit 10	293345	Taf10	109.6	123.6	102	98.7	94.4	85.6	96.5	82.6	1.2083	0.0277573	0.0283437
A0A0G2K3C5	Cystathionine gamma-lyase	24962	Cth	122.6	103.4	123.9	124.6	93.3	101.9	93.4	91.9	1.24704	0.00561745	0.00662219
G3V784	ADP-dependent glucokinase	315722	Adpgk	110.3	104.1	98.5	107	137.4	141.7	133.7	132.2	0.770459	7.58972e-05	0.000126495
P25122	Potassium voltage-gated channel subfamily C member 1	25327	Kcnc1	126.3	107.1	119	122.2	94.1	97.4	86.2	94.8	1.27409	0.00176882	0.00217355
Q09426	2-hydroxyacylsphingosine 1-beta-galactosyltransferase	50555	Ugt8	103.4	94.5	114.4	99.6	155	113.9	154.5	146.9	0.722251	0.00971961	0.0109892
A0A0H2UHF8	Alpha-1-acid glycoprotein	24614	Orm1	89.1	87	87.4	89.6	62	65.7	66.2	61.3	1.38362	2.29433e-06	6.78934e-06
P49655	ATP-sensitive inward rectifier potassium channel 10	29718	Kcnj10	108.1	106.3	104.2	104.4	128.6	126.7	124.7	133.6	0.823598	3.92024e-05	7.0177e-05
D3ZFR9	Retinol dehydrogenase 13	361504	Rdh13	109.7	120.3	99.2	109	84.1	87.4	85.6	82.9	1.28882	0.00143898	0.00179873
Q9EPF2	Cell surface glycoprotein MUC18	78967	Mcam	102.3	100.7	101.7	101.3	127.7	122.9	120.2	126.8	0.815916	1.34332e-05	2.82291e-05
D3ZIM7	Family with sequence similarity 177, member A1	100359558	Fam177a1	104.7	99.6	103.8	103.3	129.3	133.3	118.5	120	0.820994	0.000991783	0.00127264
D4A6X3	KN motif and ankyrin repeat domains 4	313385	Kank4	88.5	77	90.8	98.7	106.8	115.9	111.6	101.3	0.814968	0.0103314	0.0114355
Q62819	Aromatic L-amino acid decarboxylase	24311	Ddc	84.2	84.3	86.4	87.5	120	123.1	122.7	122.5	0.701208	4.32623e-08	4.18203e-07
Q4QQU9	Osteopetrosis associated transmembrane protein 1	499474	Ostm1	94.5	92.9	75.6	92.3	104.4	122.1	105.9	112.1	0.799325	0.00977659	0.0109892
P23928	Alpha-crystallin B chain	25420	Cryab	88	88.2	88.5	86.9	137.1	145.7	137.2	147.3	0.619778	1.11848e-06	3.68589e-06
Q7M730	Sodium channel subunit beta-4	315611	Scn4b	120.7	113.7	112	115.7	82.5	105	100.6	88.7	1.22638	0.00841615	0.00968525
Q5XIH4	Lipoyl synthase, mitochondrial	305348	Lias	112.2	104.3	127.1	101.7	90.9	93	86.1	95.7	1.21766	0.0167666	0.0181184
B2RYD7	RCG25591, isoform CRA_a	363160	Stt3b	108.5	111.2	111.4	106.4	76.8	77.4	78.1	79.8	1.40179	4.30995e-07	1.81813e-06
A0A096MJ38	Interferon-induced protein with tetratricopeptide repeats 1B-like	294090	Ifit1bl	76	80.4	78.2	86.6	54.3	48.4	67.4	48	1.47272	0.00225791	0.00275124
P14141	Carbonic anhydrase 3	54232	Car3	191.9	181	187.5	197.3	95.4	92	99.5	98.7	1.96499	3.31429e-07	1.52566e-06
M0R697	Cat eye syndrome chromosome region, candidate 6	500307	Tmem121b	92.8	107.9	119.4	109.1	82.7	78.1	82.1	98.3	1.25791	0.0206846	0.0217338
Q5U2Q5	Ribonucleoside-diphosphate reductase	685579	Rrm1	78	95.2	71.6	82	104.9	111.7	94.5	113.9	0.768941	0.00999852	0.0111522
Q7TP54	Rho family-interacting cell polarization regulator 2	306934	Ripor2	135.6	127.8	116.5	127.6	88.7	90	96.6	92.9	1.37833	0.000190331	0.000284516
Q5BK21	Transmembrane 7 superfamily member 2	293688	Tm7sf2	87.5	90.7	93	80.5	113.5	108.1	97	108.4	0.823653	0.00530026	0.00629949
A0A0G2JXN6	Galectin	83781	Lgals3	129.8	119.5	122.5	104.3	89.5	87.9	87.4	86.3	1.35602	0.00117025	0.00147553
F1M6T7	Glutamate-rich 5	681820	Erich5	108.3	106	113.1	115.9	90.4	89.3	94.3	85.3	1.23379	0.000359557	0.000506173
A0A1W2Q656	RCG23980, isoform CRA_a	316573	Dner	99.6	99.8	103.7	125.5	82.5	89.4	92.6	89.2	1.21176	0.0287332	0.0289328
B2RYM3	Inter-alpha trypsin inhibitor, heavy chain 1	306251	Itih1	92.6	98.3	89.8	93.4	60.9	86.9	76.2	80.5	1.22857	0.0241136	0.0249748
G3V6L0	Pro-MCH	24659	Parpbp	79.1	80.8	80	72.3	110.2	105.1	116	104.8	0.715891	7.97049e-05	0.000131332
Q6AYS3	Carboxypeptidase	296370	Ctsa	95.9	100.4	96.4	98.6	137.3	118.1	111.8	113.4	0.814191	0.00957262	0.0109294
D3ZB91	ElaC homolog 1 (E. coli) (Predicted), isoform CRA_b	307604	Elac1	96.7	94.2	93.4	92.5	128.3	111.8	106.9	105.5	0.832707	0.011896	0.0130277
D3ZVU4	Ribokinase	362706	Rbks	87.4	86.1	91.6	91.4	152.7	153.5	126.7	149.3	0.612333	0.000129081	0.000199114
Q9JKM5	Sphingosine 1-phosphate receptor 5	60399	S1pr5	109.3	108.8	115.6	104.5	150.7	144.4	162.1	164.8	0.704502	0.000132019	0.000201503
D4AE58	KN motif and ankyrin repeat domains 1	309429	Kank1	76.5	110.5	111.1	89.1	127.2	127.3	117.7	113.3	0.797528	0.0366843	0.0366843
Q02765	Cathepsin S	50654	Ctss	112	116.6	113.8	109.4	92.4	88.3	88.8	86.3	1.26981	1.90122e-05	3.88277e-05
Q6V7V2	Rhotekin	297383	Rtkn	100.7	93.5	90	109.3	116.7	119.7	119.1	118.3	0.830519	0.00350669	0.00423725
B5DEZ8	Plexin domain containing 2	361282	Plxdc2	85.2	96.6	89.5	73.3	109.4	105	92.8	111.8	0.822434	0.0280703	0.0284629
G3V9T9	Tyrosine-protein phosphatase non-receptor type	116689	Ptpn6	119	116.7	121.3	119.4	96.4	94.4	89.5	93.7	1.2738	6.01054e-06	1.47717e-05
P52191	Inward rectifier potassium channel 16	29719	Kcnj16	121.9	119.5	106.2	125.3	201.5	227.8	228.5	238.5	0.527614	2.20714e-05	4.26714e-05
D3ZLH5	Plexin-B3	363517	Plxnb3	87.8	104.7	109.3	94.9	144	131.5	137.4	162.5	0.689433	0.0016708	0.00207066
P05964	Protein S100-A6	85247	S100a6	140.5	133.9	139.1	165.9	92.2	89.6	93.6	82.5	1.61889	0.000333761	0.000479161
D4A9P9	Gup1, glycerol uptake/transporter homolog (Yeast) (Predicted)	301073	Hhatl	92.4	85.4	98.6	88	138.2	134.4	121.7	115.2	0.715211	0.00101359	0.00128921
